# Supplementary material for: 1,2-13C2-Glucose Tracing Approach to Assess Metabolic Alterations of Human Monocytes under Neuroinflammatory Conditions
Source: Curr Issues Mol Biol. 2023 Jan 16;45(1):765–81. doi: 10.3390/cimb45010051 (PMC9857935; doi:10.3390/cimb45010051)
Supplement: Supplementary file 1 [file cimb-45-00051-s001.zip]

Archive with 1 entries (1 files):
- cimb-2118434-supplementary.pdf
